# Supplementary material for: Hsp70 and Hsp40 inhibit an inter-domain interaction necessary for transcriptional activity in the androgen receptor
Source: Nat Commun. 2019 Aug 8;10:3562. doi: 10.1038/s41467-019-11594-y (PMC6687723; doi:10.1038/s41467-019-11594-y)
Supplement: Supplementary file 4 — Source Data [file 41467_2019_11594_MOESM4_ESM.zip]

Archive with 33 entries (32 files):
- Fig 7E quant.xlsx
- __MACOSX/
- __MACOSX/._Fig 7E quant.xlsx
- Fig 4B quant.xlsx
- __MACOSX/._Fig 4B quant.xlsx
- Fig 3B quant norm.pzfx
- __MACOSX/._Fig 3B quant norm.pzfx
- Fig 3B quant stats.txt
- __MACOSX/._Fig 3B quant stats.txt
- Supp Fig 9A quant.xlsx
- __MACOSX/._Supp Fig 9A quant.xlsx
- Fig 2A quant.pzf
- __MACOSX/._Fig 2A quant.pzf
- Fig 5A quant.xlsx
- __MACOSX/._Fig 5A quant.xlsx
- Fig 5D quant.xlsx
- __MACOSX/._Fig 5D quant.xlsx
- Fig 6C quant.xlsx
- __MACOSX/._Fig 6C quant.xlsx
- Fig 7B quant.xlsx
- __MACOSX/._Fig 7B quant.xlsx
- Supp Fig 3 quant.pzfx
- __MACOSX/._Supp Fig 3 quant.pzfx
- Uncropped blots.pdf
- __MACOSX/._Uncropped blots.pdf
- Fig 6B quant.xlsx
- __MACOSX/._Fig 6B quant.xlsx
- Fig 7C quant.xlsx
- __MACOSX/._Fig 7C quant.xlsx
- Supp Fig 7F quant.xlsx
- __MACOSX/._Supp Fig 7F quant.xlsx
- Fig 3B quant.xlsx
- __MACOSX/._Fig 3B quant.xlsx
