# Supplementary material for: Hsp70 and Hsp40 inhibit an inter-domain interaction necessary for transcriptional activity in the androgen receptor
Source: Nat Commun. 2019 Aug 8;10:3562. doi: 10.1038/s41467-019-11594-y (PMC6687723; doi:10.1038/s41467-019-11594-y)
Supplement: Supplementary file 4 — Source Data [file 41467_2019_11594_MOESM4_ESM.zip › Fig 7E quant.xlsx]

## Sheet: Fig 7E
	AreaOccupied_AreaOccupied_ThreshBlue	AreaOccupied_AreaOccupied_ThreshRed					mean
113q control	13811	2396		0.173485			0.147849
	11181	1788		0.159914
	11846	1808		0.152625
	12128	1276		0.105211
	15286	1276		0.0834751
	12346	1004		0.0813219
	10681	1768		0.165528
	10949	2160		0.197278
	15689	2855		0.181975
	21509	3553		0.165187
	12414	1690		0.136137
	18059	3107		0.172047
113q JG	18914	127		0.0067146
	20153	307		0.0152335
	15392	347		0.0225442
	20651	511		0.0247446
	21417	1044		0.0487463
	14743	211		0.0143119
	12612	422		0.0334602
	18927	258		0.0136313
	19590	1092		0.0557427
	8852	1023		0.115567
	11971	1005		0.0839529
	12688	404		0.0318411
	11547	1277		0.110591
	15712	804		0.0511711
	16613	1304		0.0784927
