# Supplementary material for: Hsp70 and Hsp40 inhibit an inter-domain interaction necessary for transcriptional activity in the androgen receptor
Source: Nat Commun. 2019 Aug 8;10:3562. doi: 10.1038/s41467-019-11594-y (PMC6687723; doi:10.1038/s41467-019-11594-y)
Supplement: Supplementary file 4 — Source Data [file 41467_2019_11594_MOESM4_ESM.zip › Fig 4B quant.xlsx]

## Sheet: Sheet1
	Free (125 uM)							1 eq Hsp70
	2018-03-27	2018-03-26	2018-03-22	2018-03-23	2018-03-24	2018-04-06		Hsp70	2018-03-26	2018-03-27	2018-03-22	2018-03-24	2018-04-06				Isolated		1 eq Hsp70
res	I/Io	I/Io	I/Io	I/I0	I/Io	I/I0		res	I/I0	I/Io	I/I0	I/Io	I/I0			after days	AVERAGE	STD	AVERAGE	STD
3	0.677069	0.766232	0.899286	0.945325	0.910897	0.1685		3	0.885191	0.875321	1.05647	0.943476	0.671876			1	0.909967	0.0200846	1.09159	0.0338763		1	1
5	0.689695	0.772704	0.889731	0.934782	0.908874	0.153904		5	0.852276	0.831348	0.898492	0.883066	0.740892			3	0.925374	0.0304485	1.09349	0.0490114		1.01693	1.00174
6	0.678912	0.738077	0.910769	0.947189	0.933801	0.148756		6	0.82832	0.782613	0.948412	0.859473	0.70014			5	0.788586	0.0324817	1.09303	0.0527965		0.86661	1.00132
7	0.680814	0.802601	0.923676	0.944628	0.888951	0.162621		7	0.968372	0.94324	1.05651	1.00714	0.824936			6	0.701817	0.0332804	1.10666	0.0590545		0.771255	1.01381
8	0.647833	0.762826	0.892369	0.929881	0.919303	0.16137		9	0.891294	0.920417	0.913035	0.908917	0.881181			16	0.206341	0.038287	1.10154	0.0807104		0.226757	1.00911
9	0.666212	0.7989	0.8989	0.986885	0.954775	0.20928		10	0.824847	0.859882	0.965714	0.892646	0.76845
10	0.669942	0.754557	0.88793	0.934779	0.891231	0.176771		11	0.827579	0.86081	0.999557	0.959709	0.758657
11	0.6579	0.738387	0.888376	0.916867	0.863726	0.154214		12	1.07607	1.17865	1.14261	1.17064	1.13983
12	0.605315	0.708771	0.87	0.909649	0.89042	0.170174		17	0.861631	0.909724	1.06661	0.975889	1.17871
17	0.680805	0.838715	0.887353	0.888898	0.888415	0		20	0.935475	0.990633	0.900417	0.981838	0.820464
19	0.626485	0.763047	0.959024	0.984876	0.827981	0.244046		23	0.92532	0.842211	0.978088	1.00803	1.01779
20	0.675906	0.732264	0.908378	0.928881	0.941857	0.175651		24	1.11429	0.872555	1.10902	0.899819	0
22	0.663402	0.728842	0.890912	0.953923	0.871541	0.181584		27	0.809142	0.821098	0.925194	0.931069	0.721808
23	0.633	0.729087	0.866646	0.903829	0.919165	0.196854		29	0.712762	0.708932	0.814427	0.70816	0.663972
24	0.660632	0.756148	0.892047	0.913999	0.87735	0.147709		30	1.012	1.08175	1.0769	0.990376	0.779527
25	0.653514	0.730064	0.909776	0.927972	0.893413	0.164329		31	0.881447	0.845272	0.981836	0.88115	0.760688
26	0.651527	0.784384	0.907038		0.902646	0.166878		32	0.843264	0.886362	0.933951	0.969402	0
27	0.655672	0.759334	0.927036	0.96599	0.89202	0.14012		33	0.76389	0.781951			0.69285
28	0.634145	0.726583	0.872335	0.924725	0.871684	0.16063		34	0.800981	0.851074	1.0017	0.906422	0.788452
29	0.661965	0.694217	0.900258	0.946074	0.881377	0.138222		35	1.11587	1.04625	1.10147	1.11647	0
30	0.684568	0.747827	0.895974	0.95047	0.916399	0.14841		36	0.890277	0.841815	0.937819	0.891087	0.782804
31	0.65977	0.723286	0.90561	0.936808	0.888259	0.145716		37	1.07652	1.05453	1.0922	1.11535	1.09215
32	0.628472	0.709043	0.889103	0.930606	0.895414	0.145961		39	1.03113	1.04525	1.10084	1.08622	1.1002
33	0.673314	0.735055	0.890859	0.923963	0.898194	0.145841		41	1.10466	1.15233	1.10644	1.08359	1.28888
34	0.671342	0.76016	0.901155	0.973897	0.902949	0.175167		42	1.09021	1.08592	0.956508	0.994021	1.00489
35	0.658226	0.792169	0.89451	0.9741	0.931879	0.143624		44	0.970867	0.95033	1.04629	0.987857	0.929745
36	0.702748	0.721445	0.929447	0.952386	0.967989	0.156003		45	0.985675	0.992168	1.01809	1.01547	0.911545
37	0.752249	0.791945	0.852171	0.949833	0.928674	0.163154		46	1.11177	1.08274	1.12397	1.14647	1.01838
39	0.704271	0.768692	0.908006	0.966184	0.904658	0.182353		48	1.04266	1.18702	1.14235	1.12836	1.05267
41	0.68722	0.776602	0.907348	0.946817	0.910764	0.196762		49	1.01847	1.01642	1.0851	1.0193	0.903295
42	0.694222	0.792213	0.912615	0.936115	0.961408	0.188441		52	1.05027	1.15124	1.08529	1.13589	1.08411
44	0.680475	0.753245	0.918718	0.948494	0.898611	0.191881		53	1.08679	1.04955	1.06567	1.12438	1.07942
45	0.714393	0.79627	0.888083	0.958962	0.937326	0.166419		54	1.04763	1.15078	1.09225	1.08218	1.09006
46	0.742897	0.804559	0.919443	0.975919	0.955345	0.199678		55	1.09669	1.05818	1.08721	1.08973	1.08717
47	0.713068	0.799182	0.894873	0.961163	0.961071	0.255745		56	1.13988	1.15833	1.09677	1.11706	1.10426
48	0.704445	0.828311	0.887313	0.950894	0.923339	0.202013		57	1.03591	1.08197	1.08146	1.0015	1.09812
49	0.722981	0.791249	0.881012	0.93367	0.927581	0.175642		58	1.06553	1.06099	1.0772	1.08447	1.1271
52	0.736776	0.836474	0.94836	1.06219	1.02057	0.222962		59	1.01494	1.0414	1.05064	1.07412	1.07354
53	0.71408	0.783055	0.929761	0.956026	0.932332	0.192588		60	1.01481	1.03098	1.04541	1.04448	1.08894
54	0.71307	0.794601	0.87123	0.934184	0.880795	0.178037		61	0.997747	1.01624	1.0621	1.0119	1.06128
55	0.684377	0.757237	0.902536	0.936942	0.91898	0.19353		79	1.1183	1.1452	1.12717	1.11964	1.09092
56	0.686607	0.816897	0.949857	0.964876	0.930608	0.19493		80	1.13577	1.15558	1.11808	1.1586	1.14647
57	0.64339	0.741853	0.929589	0.901515	0.867108	0.172706		81	1.09067	1.08976	1.12463	1.12201	1.07618
58	0.716316	0.775236	0.881815	0.928182	0.892323	0.184709		84	1.15736	1.13817	1.11889	1.13556	1.10204
59	0.690854	0.832142	0.930076	0.963871	0.919024	0.196269		85	1.14073	1.08575	1.11017	1.10872	0.994343
60	0.707998	0.756457	0.888099	0.967992	0.899166	0.20439		86	1.03894			1.13101
61	0.659994	0.780323	0.899005	0.952385	0.895441	0.19601		88	1.09737	1.08532	1.11121	1.12471	1.07477
79	0.681021	0.757758	0.912641	0.962821	0.905199	0.190697		91	1.20331	1.21289	1.08917	1.19337	1.23936
80	0.694474	0.800441	0.904437	0.947812	0.901641	0.170823		95	1.06369	1.18042	1.13528	1.14695	1.20633
81	0.685599	0.794328	0.903119	0.964353	0.911925	0.186267		96	1.14926	1.16373	1.14594	1.16752	1.19722
84	0.685269	0.773248	0.898619	0.947809	0.913181	0.196762		97	1.18269	1.09108	1.11158	1.19453	1.21971
85	0.699927	0.783501	0.881453	0.923176	0.945665	0.21479		98	1.05409	1.15954	1.11987	1.13413	1.10861
86	0.708745	0.758153	0.901005	0.941068	0.932469	0.175329		99	1.08506	1.1852	1.08956	1.1805	1.21213
88	0.723953	0.77546	0.912246	0.959456	0.950716	0.176165		101	1.14166	1.13345	1.11957	1.15515	1.17747
91	0.693369	0.828276	0.898192	0.964336	0.930037	0.18795		102	1.03737	1.11513	1.11955	1.17415	1.17425
95	0.701337	0.782915	0.901156	0.940737	0.911521	0.198751		103	1.18576	1.05504	1.05754	1.18065	1.10143
96	0.703299	0.788166	0.901422	0.939663	0.908192	0.199161		105	1.08346	1.05942	1.02729	1.12298	1.14752
97	0.677647	0.769891	0.910888	0.95016	0.908273	0.192596		106	1.18677	1.18531	1.03805	1.06239	1.1121
98	0.714769	0.794232	0.917438	0.972141	0.91841	0.209205		108	1.09277	1.06258	1.08652	1.0702	1.18316
99	0.729076	0.795217	0.908397	0.969182	0.958447	0.18628		109	1.12256	1.16256	1.07754	1.08334	1.23057
101	0.664524	0.782656	0.903741	0.949528	0.901979	0.197478		110	1.06459	1.1258	1.09299	1.10475	1.12723
102	0.737049	0.789907	0.904879	0.971491	0.937751	0.196153		111	1.1079	1.09433	1.06859	1.10549	1.09832
103	0.693014	0.817178	0.920985	0.961652	0.928206	0.196483		112	1.13145	1.08327	1.09404	1.03985	1.11968
105	0.70173	0.78507	0.890089	0.96869	0.936265	0.188525		113	1.07801	1.06947	1.08957	1.10767	1.09041
106	0.716017	0.791674	0.941177	0.9723	0.915739	0.201817		114	1.12435	1.12159	1.10509	1.05619	1.13252
108	0.693799	0.781022	0.905276	0.948678	0.94413	0.191519		115	1.10252	1.11974	1.11374	1.06395	1.07714
109	0.657425	0.77425	0.918685	0.93346	0.865599	0.199979		116	1.16499	1.18061	1.05935	1.04141	1.17064
110	0.643676	0.760306	0.877375	0.905738	0.919163	0.170451		117	1.13095	1.13072	1.1028	1.04423	1.10733
111	0.660935	0.754375	0.88598	0.926135	0.89176	0.195966		118	1.17357	1.15867	1.11122	1.05307	1.10166
112	0.670727	0.745593	0.916574	0.943274	0.925659	0.188269		120	1.0458	1.15179	1.07337	1.06391	1.10232
113	0.676105	0.765867	0.902781	0.948012	0.93129	0.164591		121	1.06684	1.05842			1.02476
114	0.670144	0.751066	0.90732	0.944569	0.90172	0.184686		123	1.13572	1.17334	1.12633	1.08515	1.13664
115	0.695081	0.767014	0.88743	0.920504	0.916762	0.195674		124	1.15091	1.14734	1.04285	1.04831	1.14244
116	0.688667	0.755507	0.896123	0.951231	0.928965	0.187541		125	1.17936	1.07838	1.09855	1.07334	1.14852
117	0.697598	0.797979	0.90557	0.960714	0.92236	0.180134		137	1.0736	1.03281	1.10602	1.06549	0.878141
118	0.665416	0.771168	0.904167	0.947301	0.924773	0.200472		139	1.1494	1.11263	1.11265	1.12891	1.10912
120	0.750763	0.800616	0.924211	0.967758	0.962791	0.211595		140	1.08532	1.1795	1.08386	1.09085	0.986962
121	0.694592	0.771202	0.887676	0.953317	0.925	0.204177		142	1.06266	0.998535	1.10291	1.07957	0.937748
123	0.726686	0.807162	0.915944	0.974252	0.948687	0.212532		143	1.08442	1.1136	1.06024	1.05587	1.03408
124	0.753767	0.839295	0.928425	0.959806	0.931732	0.241859		145	1.05119	1.15878	1.10733	1.09188	1.19929
125	0.735249	0.822425	0.944453	0.972532	0.935018	0.215782		146	1.07132	1.03787	1.0848	1.05001	1.118
137	0.716029	0.799067	0.890154	0.952369	0.921808	0.216982		147	1.05832	1.04617	1.07924	1.09708	1.117
139	0.751216	0.824413	0.9305	0.974795	0.968576	0.237581		148	1.15943	1.14242	1.11215	1.11006	1.10533
140	0.736955	0.8	0.91947	0.987361	0.937282	0.236378		150	1.10766	1.10193	1.13071	1.04459	1.16253
142	0.646372	0.7692	0.892595	0.931901	0.879344	0.19988		151	1.06441	1.1595	1.11698	1.07523	1.15727
143	0.708063	0.786179	0.897467	0.939555	0.934834	0.23842		154	1.0723	1.21682	1.15143	1.09802	1.12298
145	0.744157	0.8397	0.916777	0.962386	0.95115	0.27342
146	0.735008	0.824615	0.910132	1.01416	0.936818	0.323744		Average	1.09303	1.10666	1.09159	1.09349	1.10154
147	0.7655	0.828487	0.917597	0.980323	1.0044	0.241029		STD	0.0527965	0.0590545	0.0338763	0.0490114	0.0807104
148	0.716089	0.790412	0.94571	0.94382	0.934142	0.247432
150	0.729294	0.817603	0.9155	1.00523	0.970881	0.270392
151	0.731941	0.806293	0.939459	0.953077	0.929649	0.239941
154	0.734673	0.816026	0.952025	0.952946	0.962252	0.257873
Average	0.701817	0.788586	0.909967	0.95429	0.925374	0.206341
STD	0.0332804	0.0324817	0.0200846	0.0247815	0.0304485	0.038287
