# Supplementary material for: Hsp70 and Hsp40 inhibit an inter-domain interaction necessary for transcriptional activity in the androgen receptor
Source: Nat Commun. 2019 Aug 8;10:3562. doi: 10.1038/s41467-019-11594-y (PMC6687723; doi:10.1038/s41467-019-11594-y)
Supplement: Supplementary file 4 — Source Data [file 41467_2019_11594_MOESM4_ESM.zip › Fig 3B quant stats.txt]

	Pairwise comparisons using t tests with pooled SD 

data:  log2(x$Flag.NORM + 1) and as.factor(x$Group) 

           AR.DHT  AR.DMSO ARdel.DHT ARdel.DMSO
AR.DMSO    8.6e-09 -       -         -         
ARdel.DHT  0.0149  3.2e-08 -         -         
ARdel.DMSO 1.3e-07 0.0006  7.8e-07   -         
eV         1.5e-09 0.0015  4.3e-09   4.1e-06   

P value adjustment method: holm 

	Pairwise comparisons using t tests with pooled SD 

data:  log2(x$AR.NORM + 1) and as.factor(x$Group) 

           AR.DHT  AR.DMSO ARdel.DHT ARdel.DMSO
AR.DMSO    0.00035 -       -         -         
ARdel.DHT  0.98954 0.00035 -         -         
ARdel.DMSO 0.04696 0.01757 0.04696   -         
eV         1.8e-05 0.04696 1.8e-05   0.00035   

P value adjustment method: holm 
