# Supplementary material for: Hsp70 and Hsp40 inhibit an inter-domain interaction necessary for transcriptional activity in the androgen receptor
Source: Nat Commun. 2019 Aug 8;10:3562. doi: 10.1038/s41467-019-11594-y (PMC6687723; doi:10.1038/s41467-019-11594-y)
Supplement: Supplementary file 4 — Source Data [file 41467_2019_11594_MOESM4_ESM.zip › Supp Fig 9A quant.xlsx]

## Sheet: Sheet1
Supernatant
Image Name	Channel	Name	Signal	Total	Area	Bkgnd.	Type			DMSO	JG258
2019_03_07_091449_(Chemi)_raw.tif	W	1	13500000	20300000	1342	5040	Signal	0.803571	0.766442	1.04844	1.1772
2019_03_07_091449_(Chemi)_raw.tif	W	2	10300000	16400000	1342	4620	Signal	0.668831		0.872644	1.27616
2019_03_07_091449_(Chemi)_raw.tif	W	3	12900000	19100000	1342	4640	Signal	0.826923		1.07891	1.07078
2019_03_07_091449_(Chemi)_raw.tif	W	4	12000000	18100000	1342	4540	Signal	0.902256
2019_03_07_091449_(Chemi)_raw.tif	W	5	13400000	20200000	1342	5090	Signal	0.978102
2019_03_07_091449_(Chemi)_raw.tif	W	6	11900000	17700000	1342	4280	Signal	0.82069
2019_03_07_091449_(Chemi)_raw.tif	W	7	16800000	23100000	1408	4460	Signal
2019_03_07_091449_(Chemi)_raw.tif	W	8	15400000	21900000	1408	4600	Signal
2019_03_07_091449_(Chemi)_raw.tif	W	9	15600000	22300000	1408	4780	Signal
2019_03_07_091449_(Chemi)_raw.tif	W	10	13300000	19500000	1408	4380	Signal
2019_03_07_091449_(Chemi)_raw.tif	W	11	13700000	20000000	1408	4540	Signal
2019_03_07_091449_(Chemi)_raw.tif	W	12	14500000	21200000	1408	4760	Signal
Pellet
Image Name	Channel	Name	Signal	Total	Area	Bkgnd.	Type			DMSO	JG258
2019_03_07_091637_(Chemi)_raw.tif	W	1	11900000	37000000	2090	12000	Signal	2.02037	1.85666	1.08817	1.08083
2019_03_07_091637_(Chemi)_raw.tif	W	2	10400000	35300000	2090	11900	Signal	1.85714		1.00026	0.60695
2019_03_07_091637_(Chemi)_raw.tif	W	3	15300000	39100000	2090	11400	Signal	1.69248		0.911569	0.920007
2019_03_07_091637_(Chemi)_raw.tif	W	4	5960000	32300000	2090	12600	Signal	2.00673
2019_03_07_091637_(Chemi)_raw.tif	W	5	11100000	39400000	2090	13500	Signal	1.1269
2019_03_07_091637_(Chemi)_raw.tif	W	6	15100000	42000000	2090	12900	Signal	1.70814
2019_03_07_091637_(Chemi)_raw.tif	W	7	5890000	21100000	2090	7280	Signal
2019_03_07_091637_(Chemi)_raw.tif	W	8	5600000	27800000	2090	10600	Signal
2019_03_07_091637_(Chemi)_raw.tif	W	9	9040000	32700000	2090	11300	Signal
2019_03_07_091637_(Chemi)_raw.tif	W	10	2970000	30900000	2090	13400	Signal
2019_03_07_091637_(Chemi)_raw.tif	W	11	9850000	36900000	2090	12900	Signal
2019_03_07_091637_(Chemi)_raw.tif	W	12	8840000	34900000	2090	12500	Signal
