# Supplementary material for: Hsp70 and Hsp40 inhibit an inter-domain interaction necessary for transcriptional activity in the androgen receptor
Source: Nat Commun. 2019 Aug 8;10:3562. doi: 10.1038/s41467-019-11594-y (PMC6687723; doi:10.1038/s41467-019-11594-y)
Supplement: Supplementary file 4 — Source Data [file 41467_2019_11594_MOESM4_ESM.zip › Fig 5A quant.xlsx]

## Sheet: Fig 5A
			Ubiquitin	1/ubiq	ubiq-background			GAPDH	1/GAPDH	GAPDH-background		Ubiq/GAPDH
	15° prova	1 -JG98	161907	6.17639e-06	1.38188e-06	1		66130	1.51217e-05	8.71792e-06		0.15851	1
		1 + JG98	131907	7.5811e-06	2.78659e-06	2.01653		55618	1.79798e-05	1.1576e-05		0.240722	1.51865
		background	208572	4.79451e-06	0			156157	6.40381e-06	0
	16° prova	2 -JG98	119036	8.40082e-06	2.41312e-06	1		67214	1.48779e-05	6.7755e-06		0.356153	1
		2 + JG98	105686	9.46199e-06	3.47429e-06	1.43975		63381	1.57776e-05	7.67525e-06		0.452661	1.27097
		background	167009	5.9877e-06	0			123421	8.10235e-06	0
	17° prova	3 -JG98	104484	9.57084e-06	2.06801e-06	1		93556	1.06888e-05	5.17328e-06		0.399749	1
		3 + JG98	95756	1.04432e-05	2.94038e-06	1.42184		86753	1.1527e-05	6.01147e-06		0.489128	1.22359
		background	133283	7.50283e-06	0			181307	5.51551e-06	0
	1	COIP ar&ubiq 091214_ 17 prova.tif	104484	9.57084e-06
	2	COIP ar&ubiq 091214_ 17 prova.tif	95756	1.04432e-05
	3	COIP ar&ubiq 091214_ 17 prova.tif	133283	7.50283e-06
	4	Input 091214_17 prova.tif	93556	1.06888e-05
	5	Input 091214_17 prova.tif	86753	1.1527e-05
	6	Input 091214_17 prova.tif	181307	5.51551e-06
	7	COIP ar&ubiq 0822014_ 16 prova.tif	119036	8.40082e-06
	8	COIP ar&ubiq 0822014_ 16 prova.tif	105686	9.46199e-06
	9	COIP ar&ubiq 0822014_ 16 prova.tif	167009	5.9877e-06
	10	Input 08222014.tif	67214	1.48779e-05
	11	Input 08222014.tif	63381	1.57776e-05
	12	Input 08222014.tif	123421	8.10235e-06
	13	COIP ar&ubiq 08012014 senza long exposure.tif	161907	6.17639e-06
	14	COIP ar&ubiq 08012014 senza long exposure.tif	131907	7.5811e-06
	15	COIP ar&ubiq 08012014 senza long exposure.tif	208572	4.79451e-06
	16	Input 08012014.tif	66130	1.51217e-05
	17	Input 08012014.tif	55618	1.79798e-05
	18	Input 08012014.tif	156157	6.40381e-06
