# Supplementary material for: Hsp70 and Hsp40 inhibit an inter-domain interaction necessary for transcriptional activity in the androgen receptor
Source: Nat Commun. 2019 Aug 8;10:3562. doi: 10.1038/s41467-019-11594-y (PMC6687723; doi:10.1038/s41467-019-11594-y)
Supplement: Supplementary file 4 — Source Data [file 41467_2019_11594_MOESM4_ESM.zip › Fig 5D quant.xlsx]

## Sheet: Fig 5D
		name	value	1/value	remove background		relative
	1° exp	FRA 5.6.14 .tif	94.618	0.0105688	0.00289963		1
		FRA 5.6.14 .tif	109.124	0.00916389	0.0014947		0.515481
		FRA 5.6.14 .tif	119.702	0.00835408	0.000684897		0.236201
		FRA 5.6.14 .tif	112.717	0.00887178	0.00120259		0.41474
		FRA 5.6.14 .tif	113.382	0.00881974	0.00115056		0.396795
		FRA 5.6.14 .tif	127.332	0.00785349	0.000184303		0.0635609
	background	FRA 5.6.14 .tif	130.392	0.00766918	0
	2° exp	5.30.14 FRA shorter exp.tif	97.94	0.0102103	0.00173475		1
		5.30.14 FRA shorter exp.tif	103.925	0.00962232	0.00114674		0.661041
		5.30.14 FRA shorter exp.tif	113.791	0.00878804	0.000312459		0.180118
		5.30.14 FRA shorter exp.tif	108.49	0.00921744	0.000741858		0.427645
		5.30.14 FRA shorter exp.tif	110.08	0.0090843	0.00060872		0.350898
		5.30.14 FRA shorter exp.tif	114.124	0.0087624	0.000286817		0.165336
	background	5.30.14 FRA shorter exp.tif	117.986	0.00847558	0
	3° exp	5.30.14 FRA shorter exp.tif	59.095	0.0169219	0.00848074		1
		5.30.14 FRA shorter exp.tif	83.776	0.0119366	0.00349542		0.41216
		5.30.14 FRA shorter exp.tif	89.553	0.0111666	0.0027254		0.321364
		5.30.14 FRA shorter exp.tif	88.59	0.011288	0.00284679		0.335677
		5.30.14 FRA shorter exp.tif	92.627	0.010796	0.00235482		0.277667
		5.30.14 FRA shorter exp.tif	111.879	0.00893823	0.000497059		0.0586103
	background	5.30.14 FRA shorter exp.tif	118.467	0.00844117	0
