# Supplementary material for: Hsp70 and Hsp40 inhibit an inter-domain interaction necessary for transcriptional activity in the androgen receptor
Source: Nat Commun. 2019 Aug 8;10:3562. doi: 10.1038/s41467-019-11594-y (PMC6687723; doi:10.1038/s41467-019-11594-y)
Supplement: Supplementary file 4 — Source Data [file 41467_2019_11594_MOESM4_ESM.zip › Fig 6C quant.xlsx]

## Sheet: Summary
Slice	Count	Total Area	Average Size	%Area	Mean	IntDen		Slice	Count	Total Area	Average Size	%Area	Mean	IntDen
con1								JG294-1
slide1-20V-1.tif	16	5.786	0.362	2.86	9.574	4.076		slide-1-jg294-70V-1.tif	14	3.424	0.245	1.693	8.598	2.42
slide1-50V-1.tif	24	6.286	0.262	3.108	21.551	5.742		slide-1-jg294-80V-1.tif	4	3.069	0.767	1.517	3.101	2.312
slide1-60V-1.tif	20	4.487	0.224	2.218	19.441	4.618		slide-1-jg294-10V-1.tif	6	2.351	0.392	1.162	7.787	3.108
slide2-30V-2.tif	18	4.649	0.258	2.298	19.372	4.385		slide2-jg294-10V-1.tif	20	10.958	0.548	5.417	5.925	3.021
slide2-40V-1.tif	71	21.891	0.308	10.822	11.38	3.4		slide2-jg294-20V-1.tif	16	5.986	0.374	2.96	6.211	2.187
slide2-20V-1.tif	11	5.006	0.455	2.475	12.017	4.759		slide2-jg294-30V-1.tif	8	1.798	0.225	0.889	4.199	0.952
slide3-60V-1.tif	35	9.567	0.273	4.73	12.897	2.963		slide3-jg294-10V-1.tif	5	1.4	0.28	0.692	9.44	2.521
slide3-10V-1.tif	68	24.281	0.357	12.004	16.133	5.368		slide3-jg294-70V-1.tif	6	2.922	0.487	1.445	4.122	2.31
slide3-70V-1.tif	30	9.16	0.305	4.529	16.925	4.405		slide3-jg294-60V-1.tif	6	3.234	0.539	1.599	6.912	4.594
