# Supplementary material for: Hsp70 and Hsp40 inhibit an inter-domain interaction necessary for transcriptional activity in the androgen receptor
Source: Nat Commun. 2019 Aug 8;10:3562. doi: 10.1038/s41467-019-11594-y (PMC6687723; doi:10.1038/s41467-019-11594-y)
Supplement: Supplementary file 4 — Source Data [file 41467_2019_11594_MOESM4_ESM.zip › Fig 7B quant.xlsx]

## Sheet: Sheet 1
AR Monomer
Lane 1	Lane 1	Lane 1	Lane 1	Lane 1	Lane 1	Lane 2	Lane 2	Lane 2	Lane 2	Lane 2	Lane 2	Lane 3	Lane 3	Lane 3	Lane 3	Lane 3	Lane 3	Lane 4	Lane 4	Lane 4	Lane 4	Lane 4	Lane 4	Lane 5	Lane 5	Lane 5	Lane 5	Lane 5	Lane 5	Lane 6	Lane 6	Lane 6	Lane 6	Lane 6	Lane 6
Band No	Volume	Vol+BkGnd	Calib Vol(ug)	MW	Rf	Band No	Volume	Vol+BkGnd	Calib Vol(ug)	MW	Rf	Band No	Volume	Vol+BkGnd	Calib Vol(ug)	MW	Rf	Band No	Volume	Vol+BkGnd	Calib Vol(ug)	MW	Rf	Band No	Volume	Vol+BkGnd	Calib Vol(ug)	MW	Rf	Band No	Volume	Vol+BkGnd	Calib Vol(ug)	MW	Rf
1	665393	2427936	-	-	0.567	1	451401	1802693	-	-	0.552	1	404588	1703784	-	-	0.531	1	258061	1352804	-	-	0.557	1	278618	1454951	-	-	0.479	1	250903	1452510	-	-	0.423
AR HMW
Lane 1	Lane 1	Lane 1	Lane 1	Lane 1	Lane 1	Lane 2	Lane 2	Lane 2	Lane 2	Lane 2	Lane 2	Lane 3	Lane 3	Lane 3	Lane 3	Lane 3	Lane 3	Lane 4	Lane 4	Lane 4	Lane 4	Lane 4	Lane 4	Lane 5	Lane 5	Lane 5	Lane 5	Lane 5	Lane 5	Lane 6	Lane 6	Lane 6	Lane 6	Lane 6	Lane 6
Band No	Volume	Vol+BkGnd	Calib Vol(ug)	MW	Rf	Band No	Volume	Vol+BkGnd	Calib Vol(ug)	MW	Rf	Band No	Volume	Vol+BkGnd	Calib Vol(ug)	MW	Rf	Band No	Volume	Vol+BkGnd	Calib Vol(ug)	MW	Rf	Band No	Volume	Vol+BkGnd	Calib Vol(ug)	MW	Rf	Band No	Volume	Vol+BkGnd	Calib Vol(ug)	MW	Rf
1	636791	11273712	-	-	0.166	1	629208	10671750	-	-	0.155	1	700063	10978796	-	-	0.143	1	242801	10258455	-	-	0.135	1	303222	10009002	-	-	0.147	1	148672	9564929	-	-	0.115
	113q-V			113q-JG294 3mg/kg
AR Monomer	665393	451401	404588	258061	278618	250903
GAPDH	436597	384223	368091	492213	505112	560033
AR Mono/GAPDH	1.52405	1.17484	1.09915	0.524288	0.551597	0.448015
	113q-V			113q-JG294 3mg/kg
AR HMW	636791	629208	700063	242801	303222	148672
GAPDH	436597	384223	368091	492213	505112	560033
AR HMW/GAPDH	1.45853	1.63761	1.90187	0.493285	0.600306	0.265471
