# Supplementary material for: Hsp70 and Hsp40 inhibit an inter-domain interaction necessary for transcriptional activity in the androgen receptor
Source: Nat Commun. 2019 Aug 8;10:3562. doi: 10.1038/s41467-019-11594-y (PMC6687723; doi:10.1038/s41467-019-11594-y)
Supplement: Supplementary file 4 — Source Data [file 41467_2019_11594_MOESM4_ESM.zip › Fig 6B quant.xlsx]

## Sheet: Sheet1
	Rep 1			Rep 2			Rep 3
	Intensity	Normalized		Intensity	Normalized		Intensity	Normalized	Condition
1	32226.1	0.759417	1	47899.8	1.28381	1	48113.3	1.06236	Con	AR
2	28700.4	0.769514	2	28525.5	0.647696	2	44018.1	0.85663	0.75
3	7234.94	0.200284	3	14823.7	0.368791	3	22684	0.509175	1.5
1	42435.3		1	37310.6		1	45289.1		Con	GAPDH
2	37296.7		2	44041.5		2	51385.2		0.75
3	36123.4		3	40195.3		3	44550.6		1.5
Con	0.75	1.75		Avg			JG	JG
0.759417	0.769514	0.200284		1.0352		Con	0.75	1.75
1.28381	0.647696	0.368791				0.733598	0.743351	0.193475
1.06236	0.85663	0.509175				1.24016	0.625675	0.356252
						1.02624	0.827505	0.491863
