# Supplementary material for: Hsp70 and Hsp40 inhibit an inter-domain interaction necessary for transcriptional activity in the androgen receptor
Source: Nat Commun. 2019 Aug 8;10:3562. doi: 10.1038/s41467-019-11594-y (PMC6687723; doi:10.1038/s41467-019-11594-y)
Supplement: Supplementary file 4 — Source Data [file 41467_2019_11594_MOESM4_ESM.zip › Fig 7C quant.xlsx]

## Sheet: Sheet1
AR Ct	Absolute Adj.	AR/Cpsf2
25.5379	1.47445	0.433019	113Q V
25.6693	1.35172	0.523756	113Q 294
26.1181	1.00457	0.435172	113Q 294
25.9828	1.09861	0.517278	113Q V
25.2254	1.81295	0.458041	113Q 294
24.7446	2.49163	0.522774	113Q V
Cpsf2 Ct
27.7272	3.40504	113Q V
28.1049	2.58083	113Q 294
28.2569	2.30845	113Q 294
28.3705	2.12383	113Q V
27.5221	3.95806	113Q 294
27.2689	4.76618	113Q V
