# Supplementary material for: Hsp70 and Hsp40 inhibit an inter-domain interaction necessary for transcriptional activity in the androgen receptor
Source: Nat Commun. 2019 Aug 8;10:3562. doi: 10.1038/s41467-019-11594-y (PMC6687723; doi:10.1038/s41467-019-11594-y)
Supplement: Supplementary file 4 — Source Data [file 41467_2019_11594_MOESM4_ESM.zip › Supp Fig 7F quant.xlsx]

## Sheet: JG10
JG10 0.5uM Ex1								Control	JG-10	Con Avg.	Normalized
Slice	Count	Total Area	Average Size	Area Fraction	Mean	IntDen		9.45	5.77	7.28878	0.791628
Experiment-2013-0008_c0-1.tif	34	4.73	0.14	7.4	5.77	1.16		6.69	5.49		0.753213
Slice	Count	Total Area	Average Size	Area Fraction	Mean	IntDen		5.59	6.61		0.906874
Experiment-2013-0009_c0-1.tif	9	2.35	0.26	3.7	5.49	1.15		7.96	5.57		0.764188
Slice	Count	Total Area	Average Size	Area Fraction	Mean	IntDen		5.41	6.05		0.830043
Experiment-2013-0011_c0-1.tif	26	8.08	0.31	12.6	6.61	2.84		5.66	6.99		0.959009
								8.901	8.237		1.13009
Con JG10 Ex1								4.611	10.372		1.42301
Slice	Count	Total Area	Average Size	Area Fraction	Mean	IntDen		11.327	8.117		1.11363
Experiment-2013-0003_c0-1.tif	102	13.31	0.13	20.7	9.45	1.34
Experiment-2013-0006_c0-1.tif	9	2.47	0.27	3.9	6.69	1.27
Slice	Count	Total Area	Average Size	Area Fraction	Mean	IntDen
Experiment-2013-0007_c0.tif	23	3.65	0.16	5.7	5.59	1.33
JG10 0.5uM Ex2
Slice	Count	Total Area	Average Size	Area Fraction	Mean	IntDen
Experiment-2013-0007_c0-1.tif	79	7.35	0.09	11.5	5.57	0.52
Slice	Count	Total Area	Average Size	Area Fraction	Mean	IntDen
Experiment-2013-0008_c0-1.tif	43	6.26	0.15	9.8	6.05	0.92
Slice	Count	Total Area	Average Size	Area Fraction	Mean	IntDen
Experiment-2013-0009_c0-1.tif	187	15.08	0.08	23.5	6.99	0.61
Con JG10 Ex2
Slice	Count	Total Area	Average Size	Area Fraction	Mean	IntDen
Experiment-2013-0013_c0-1.tif	61	7.95	0.13	12.4	7.96	1.08
Slice	Count	Total Area	Average Size	Area Fraction	Mean	IntDen
Experiment-2013-0014_c0-1.tif	50	6.42	0.13	10	5.41	0.7
Slice	Count	Total Area	Average Size	Area Fraction	Mean	IntDen
Experiment-2013-0015_c0-1.tif	92	10.45	0.11	16.3	5.66	0.75
JG10 0.5uM Ex3 Lauren
Bottom Left	25	3.228	0.129	5.032	8.237
Bottom Right	19	3.931	0.207	6.128	10.372
Top Right	34	4.317	0.127	6.729	8.117
Con JG10 Ex3 Lauren
Bottom Left	14	3.781	0.27	5.893	8.901
Bottom Right	26	6.177	0.238	9.629	4.611
Bottom	4	0.892	0.223	1.39	11.327

## Sheet: JG48
JG48-.5uM EX1
Slice	Count	Total Area	Average Size	Area Fraction	Mean	IntDen		Control	JG-48	Avg. Cont.	Normalized
Experiment-2013-0040_c0-1.tif	45	3.55	0.08	5.5	6.74	0.37		8.96	6.74	9.26111	0.727774
Slice	Count	Total Area	Average Size	Area Fraction	Mean	IntDen		10.71	5.84		0.630594
Experiment-2013-0041_c0-1.tif	27	2.39	0.09	3.7	5.84	0.58		17.15	5.51		0.594961
Slice	Count	Total Area	Average Size	Area Fraction	Mean	IntDen		6.89	3.87		0.417876
Experiment-2013-0042_c0-1.tif	30	3.48	0.12	5.4	5.51	0.47		5.41	4.24		0.457828
								3.06	2.86		0.308818
								12.57	16.89		1.82376
Con JG48 EX1								8.97	21.57		2.32909
Slice	Count	Total Area	Average Size	Area Fraction	Mean	IntDen		9.63	15.51		1.67475
Experiment-2013-0031_c0-1.tif	52	4.45	0.09	6.9	8.96	0.88
Slice	Count	Total Area	Average Size	Area Fraction	Mean	IntDen
Experiment-2013-0032_c0-1.tif	10	2.02	0.2	3.2	10.71	2.08
Slice	Count	Total Area	Average Size	Area Fraction	Mean	IntDen
Experiment-2013-0033_c0-1.tif	6	3.12	0.52	4.9	17.15	7.75
JG48 0.5uM EX2
Slice	Count	Total Area	Average Size	Area Fraction	Mean	IntDen
Experiment-2013-0008_c0-1.tif	545	11.67	0.02	18.2	3.87	0.09
Slice	Count	Total Area	Average Size	Area Fraction	Mean	IntDen
Experiment-2013-0009_c0-1.tif	115	7.88	0.07	12.3	4.24	0.57
Slice	Count	Total Area	Average Size	Area Fraction	Mean	IntDen
Experiment-2013-0011_c0-1.tif	252	13.76	0.05	21.4	2.86	0.17
Con JG48 EX2
Slice	Count	Total Area	Average Size	Area Fraction	Mean	IntDen
Experiment-2013-0001_c0-1.tif	41	4.09	0.1	6.4	6.89	0.71
Slice	Count	Total Area	Average Size	Area Fraction	Mean	IntDen
Experiment-2013-0002_c0-1.tif	20	3.14	0.16	4.9	5.41	1.05
Slice	Count	Total Area	Average Size	Area Fraction	Mean	IntDen
Experiment-2013-0003_c0-1.tif	122	18.07	0.15	28.2	3.06	0.64
JG48 0.5uM EX3
Slice	Count	Total Area	Average Size	Area Fraction	Mean	IntDen
Experiment-2013-0025_c0-1.tif	131	13.26	0.1	20.7	16.89	2.48
Slice	Count	Total Area	Average Size	Area Fraction	Mean	IntDen
Experiment-2013-0026_c0-1.tif	107	12.2	0.11	19	21.57	3.02
Slice	Count	Total Area	Average Size	Area Fraction	Mean	IntDen
Experiment-2013-0027_c0.tif	77	8.85	0.11	13.8	15.51	1.81
Con JG48 EX3
Slice	Count	Total Area	Average Size	Area Fraction	Mean	IntDen
Experiment-2013-0019_c0-1.tif	85	12.13	0.14	18.9	12.57	1.45
Slice	Count	Total Area	Average Size	Area Fraction	Mean	IntDen
Experiment-2013-0020_c0-1.tif	119	17.36	0.15	27.1	8.97	1.42
Slice	Count	Total Area	Average Size	Area Fraction	Mean	IntDen
Experiment-2013-0021_c0-1.tif	118	12.94	0.11	20.2	9.63	1.14

## Sheet: JG84
controls jg84 ren Ex1
Slice	Count	Total Area	Average Size	Area Fraction	Mean	IntDen		Control	JG-84	Avg. Cont.	Normalized
Experiment-2013-0019_c0-1.tif	23	2.11	0.09	3.3	16.51	1.38		16.51	5.76	16.6267	0.346431
Slice	Count	Total Area	Average Size	Area Fraction	Mean	IntDen		19.73	8.63		0.519046
Experiment-2013-0017_c0-1.tif	38	4.41	0.12	6.9	19.73	2.27		18.89	5.06		0.30433
Slice	Count	Total Area	Average Size	Area Fraction	Mean	IntDen		7.81	3.6		0.21652
Experiment-2013-0018_c0-1.tif	38	3.21	0.08	5	18.89	1.39		9.83	3.58		0.215317
								35.7	4.25		0.255613
JG84-0.5um EX1								11.47	6.53		0.392743
Slice	Count	Total Area	Average Size	Area Fraction	Mean	IntDen		15.79	6.18		0.371692
Experiment-2013-0009_c0-1.tif	65	6.03	0.09	9.4	5.76	0.55		13.91	4.57		0.27486
Slice	Count	Total Area	Average Size	Area Fraction	Mean	IntDen
Experiment-2013-0010_c0-1.tif	75	6.57	0.09	10.2	8.63	0.64
Slice	Count	Total Area	Average Size	Area Fraction	Mean	IntDen
Experiment-2013-0011_c0-1.tif	113	16.74	0.15	26.1	5.06	0.88
Con JG84 Ex2
Slice	Count	Total Area	Average Size	Area Fraction	Mean	IntDen
Experiment-2013-0023_c0-1.tif	33	3.88	0.12	6.1	7.81	0.88
Experiment-2013-0024_c0-1.tif	38	5.61	0.15	8.7	9.83	1.29
Slice	Count	Total Area	Average Size	Area Fraction	Mean	IntDen
Experiment-2013-0025_c0-1.tif	394	11.62	0.03	18.1	35.7	0.74
JG84 0.5um Ex2
Slice	Count	Total Area	Average Size	Area Fraction	Mean	IntDen
Experiment-2013-0031_c0-1.tif	15	3.27	0.22	5.1	3.6	0.82
Slice	Count	Total Area	Average Size	Area Fraction	Mean	IntDen
Experiment-2013-0033_c0-1.tif	224	11.08	0.05	17.3	3.58	0.2
Slice	Count	Total Area	Average Size	Area Fraction	Mean	IntDen
Experiment-2013-0034_c0-1.tif	244	12.34	0.05	19.2	4.25	0.24
Con JG84 Ex-3
Slice	Count	Total Area	Average Size	Area Fraction	Mean	IntDen
Experiment-2013-0001_c0-1.tif	201	9.65	0.05	15	11.47	0.6
Slice	Count	Total Area	Average Size	Area Fraction	Mean	IntDen
Experiment-2013-0002_c0-1.tif	240	14.93	0.06	23.3	15.79	0.88
Slice	Count	Total Area	Average Size	Area Fraction	Mean	IntDen
Experiment-2013-0003_c0-1.tif	107	17.36	0.16	27.1	13.91	2.31
JG84 0.5um Ex3
Slice	Count	Total Area	Average Size	Area Fraction	Mean	IntDen
Experiment-2013-0013_c0-1.tif	169	7.08	0.04	11	6.53	0.3
Slice	Count	Total Area	Average Size	Area Fraction	Mean	IntDen
Experiment-2013-0014_c0-1.tif	106	10.16	0.1	15.8	6.18	0.65
Slice	Count	Total Area	Average Size	Area Fraction	Mean	IntDen
Experiment-2013-0015_c0-1.tif	511	13.18	0.03	20.5	4.57	0.12

## Sheet: JG98
JG98-100313-100813		72Hrs
Slice	Count	Total Area	Average Size	Area Fraction	Mean	IntDen		Control	JG-98	Avg. Cont.	Normalized
Con-1008-1_c0-1.tif	102	5.33	0.05	8.3	14.95	0.78		14.95	4.56	13.7367	0.331958
Slice	Count	Total Area	Average Size	Area Fraction	Mean	IntDen		15.97	5.63		0.409852
Con-1008-2_c0-1.tif	122	7.52	0.06	11.7	15.97	0.97		9.87	6.34		0.461538
Slice	Count	Total Area	Average Size	Area Fraction	Mean	IntDen		13.88	5.27		0.383645
Con-1008-3_c0-1.tif	68	4.51	0.07	7	9.87	0.65		14.75	3.82		0.278088
								16.77	3.56		0.25916
Slice	Count	Total Area	Average Size	Area Fraction	Mean	IntDen		11.36	9.93		0.722883
JG98-1008-.5-1_c0-1.tif	79	4.65	0.06	7.3	4.56	0.27		14.73	10.58		0.770201
Slice	Count	Total Area	Average Size	Area Fraction	Mean	IntDen		11.35	8.18		0.595487
JG98-1008-.5-2_c0-1.tif	67	3.39	0.05	5.3	5.63	0.3
Slice	Count	Total Area	Average Size	Area Fraction	Mean	IntDen
JG98-1008-.5-3_c0-1.tif	80	3.74	0.05	5.8	6.34	0.3
JG98-101013-101513-B			72hrs
Slice	Count	Total Area	Average Size	Area Fraction	Mean	IntDen
con-1015-1b_c0-1.tif	20	1.56	0.08	2.4	13.88	1.11
Slice	Count	Total Area	Average Size	Area Fraction	Mean	IntDen
con-1015-3b_c0-1.tif	10	0.89	0.09	1.4	14.75	1.13
Slice	Count	Total Area	Average Size	Area Fraction	Mean	IntDen
con-1015-2b_c0-1.tif	8	1.44	0.18	2.2	16.77	2.4
Slice	Count	Total Area	Average Size	Area Fraction	Mean	IntDen
JG98.5-1015-1b_c0-1.tif	80	5.11	0.06	8	5.27	0.36
Slice	Count	Total Area	Average Size	Area Fraction	Mean	IntDen
JG98.5-1015-2b_c0-1.tif	121	10.19	0.08	15.9	3.82	0.33
Slice	Count	Total Area	Average Size	Area Fraction	Mean	IntDen
JG98.5-1015-3b_c0-1.tif	61	3.93	0.06	6.1	3.56	0.24
JG98-101013-101513-A			72hrs
Slice	Count	Total Area	Average Size	Area Fraction	Mean	IntDen
con-1015-2_c0-1.tif	47	3.03	0.06	4.7	11.36	0.77
Slice	Count	Total Area	Average Size	Area Fraction	Mean	IntDen
con-1015-3_c0-1.tif	103	6.21	0.06	9.7	14.73	0.86
Slice	Count	Total Area	Average Size	Area Fraction	Mean	IntDen
con-1015-4_c0-1.tif	37	3.01	0.08	4.7	11.35	0.88
Slice	Count	Total Area	Average Size	Area Fraction	Mean	IntDen
JG98.5-1015-3_c0-1.tif	23	1.96	0.09	3.1	9.93	0.7
Slice	Count	Total Area	Average Size	Area Fraction	Mean	IntDen
JG98.5-1015-6_c0-1.tif	63	5.49	0.09	8.6	10.58	0.82
Slice	Count	Total Area	Average Size	Area Fraction	Mean	IntDen
JG98.5-1015-8_c0-1.tif	37	3.88	0.1	6	8.18	0.76
