# Supplementary material for: Hsp70 and Hsp40 inhibit an inter-domain interaction necessary for transcriptional activity in the androgen receptor
Source: Nat Commun. 2019 Aug 8;10:3562. doi: 10.1038/s41467-019-11594-y (PMC6687723; doi:10.1038/s41467-019-11594-y)
Supplement: Supplementary file 4 — Source Data [file 41467_2019_11594_MOESM4_ESM.zip › Fig 3B quant.xlsx]

## Sheet: Sheet1
n1	FLAG	Actin	Flag/Actin	Flag NORM
eV	0	31987388	0	0
AR DMSO	720263	26938095	0.0267377	1
AR DHT	24818681	30473246	0.814442	30.4604
ARdel DMSO	2980598	30339782	0.0982406	3.67423
ARdel DHT	15891054	26962196	0.589383	22.0431
n2
eV	0	26069731	0	0
AR DMSO	510314	23555439	0.0216644	1
AR DHT	25439752	21440388	1.18653	54.7689
ARdel DMSO	2037255	27456095	0.0742005	3.425
ARdel DHT	19231510	32649924	0.589022	27.1885
n3
eV	0	33267731	0	0
AR DMSO	689092	32540681	0.0211763	1
AR DHT	30852832	29605832	1.04212	49.2116
ARdel DMSO	2137234	28264024	0.0756168	3.57082
ARdel DHT	22753075	29059631	0.782979	36.9743
